# Supplementary material for: An acidic pH independent piperazine–TPE AIEgen as a unique bioprobe for lysosome tracing
Source: Chem Sci. 2017 Sep 18;8(11):7593–603. doi: 10.1039/c7sc03515b (PMC5848814; doi:10.1039/c7sc03515b)
Supplement: Supplementary file 2 [file SC-008-C7SC03515B-s002.cif]

# Electronic Supplementary Material (ESI) for Chemical Science.
# This journal is © The Royal Society of Chemistry 2017

####################################################################### 
# 
# This file contains crystal structure data downloaded from the 
# Cambridge Structural Database (CSD) hosted by the Cambridge 
# Crystallographic Data Centre (CCDC).
# 
# Full information about CCDC data access policies and citation 
# guidelines are available at http://www.ccdc.cam.ac.uk/access/V1 
# 
# Audit and citation data items may have been added by the CCDC. 
# Please retain this information to preserve the provenance of 
# this file and to allow appropriate attribution of the data. 
# 
#######################################################################

data_cai16molt
_database_code_depnum_ccdc_archive 'CCDC 1555412'
_audit_update_record             
;
2017-06-11 deposited with the CCDC.
2017-09-18 downloaded from the CCDC.
;
_audit_creation_date             2015-11-11
_audit_creation_method           
;
Olex2 1.2
(compiled 2015.09.30 svn.r3233 for OlexSys, GUI svn.r5103)
;
_chemical_name_common            ?
_chemical_name_systematic        
;
 ? 
;
_chemical_formula_moiety         'C36 H40 N4'
_chemical_formula_sum            'C36 H40 N4'
_chemical_formula_weight         528.72
_chemical_melting_point          ?
loop_
_atom_type_symbol
_atom_type_description
_atom_type_scat_dispersion_real
_atom_type_scat_dispersion_imag
_atom_type_scat_source
C C 0.0033 0.0016 'International Tables Vol C Tables 4.2.6.8 and 6.1.1.4'
H H 0.0000 0.0000 'International Tables Vol C Tables 4.2.6.8 and 6.1.1.4'
N N 0.0061 0.0033 'International Tables Vol C Tables 4.2.6.8 and 6.1.1.4'

_shelx_space_group_comment       
;
The symmetry employed for this shelxl refinement is uniquely defined
by the following loop, which should always be used as a source of
symmetry information in preference to the above space-group names.
They are only intended as comments.
;
_space_group_crystal_system      monoclinic
_space_group_IT_number           14
_space_group_name_H-M_alt        'P 1 21/c 1'
_space_group_name_Hall           '-P 2ybc'
loop_
_space_group_symop_operation_xyz
'x, y, z'
'-x, y+1/2, -z+1/2'
'-x, -y, -z'
'x, -y-1/2, z-1/2'

_cell_length_a                   13.1123(13)
_cell_length_b                   20.5840(16)
_cell_length_c                   11.2600(9)
_cell_angle_alpha                90
_cell_angle_beta                 99.391(9)
_cell_angle_gamma                90
_cell_volume                     2998.4(5)
_cell_formula_units_Z            4
_cell_measurement_reflns_used    2517
_cell_measurement_temperature    100.00(10)
_cell_measurement_theta_max      26.0840
_cell_measurement_theta_min      3.6950
_shelx_estimated_absorpt_T_max   ?
_shelx_estimated_absorpt_T_min   ?
_exptl_absorpt_coefficient_mu    0.069
_exptl_absorpt_correction_T_max  1.00000
_exptl_absorpt_correction_T_min  0.60929
_exptl_absorpt_correction_type   multi-scan
_exptl_absorpt_process_details   
;
CrysAlisPro, Agilent Technologies,
Version 1.171.37.35 (release 13-08-2014 CrysAlis171 .NET)
(compiled Aug 13 2014,18:06:01)
Empirical absorption correction using spherical harmonics,
 implemented in SCALE3 ABSPACK scaling algorithm.
;
_exptl_absorpt_special_details   ?
_exptl_crystal_colour            yellow
_exptl_crystal_colour_primary    yellow
_exptl_crystal_density_diffrn    1.171
_exptl_crystal_density_meas      ?
_exptl_crystal_density_method    'not measured'
_exptl_crystal_description       block
_exptl_crystal_F_000             1136
_exptl_crystal_size_max          0.25
_exptl_crystal_size_mid          0.1
_exptl_crystal_size_min          0.08
_exptl_special_details           
;
 ? 
;
_exptl_transmission_factor_max   ?
_exptl_transmission_factor_min   ?
_diffrn_reflns_av_R_equivalents  0.1229
_diffrn_reflns_av_unetI/netI     0.1522
_diffrn_reflns_limit_h_max       16
_diffrn_reflns_limit_h_min       -14
_diffrn_reflns_limit_k_max       25
_diffrn_reflns_limit_k_min       -18
_diffrn_reflns_limit_l_max       13
_diffrn_reflns_limit_l_min       -13
_diffrn_reflns_number            17830
_diffrn_reflns_theta_full        25.000
_diffrn_reflns_theta_max         25.996
_diffrn_reflns_theta_min         3.272
_diffrn_ambient_environment      N~2~
_diffrn_ambient_temperature      100.00(10)
_diffrn_detector                 'CCD plate'
_diffrn_detector_area_resol_mean 10.3587
_diffrn_detector_type            Atlas
_diffrn_measured_fraction_theta_full 0.992
_diffrn_measured_fraction_theta_max 0.993
_diffrn_measurement_details      
;
#__ type_ start__ end____ width___ exp.time_
  1 omega  -20.00   58.00   1.0000   40.0000
omega____ theta____ kappa____ phi______ frames
    -       15.8574  -99.0000   30.0000 78

#__ type_ start__ end____ width___ exp.time_
  2 omega  -61.00   44.00   1.0000   40.0000
omega____ theta____ kappa____ phi______ frames
    -       15.8574  -77.0000  -90.0000 105

#__ type_ start__ end____ width___ exp.time_
  3 omega  -12.00   95.00   1.0000   40.0000
omega____ theta____ kappa____ phi______ frames
    -       15.8574   77.0000  150.0000 107
;
_diffrn_measurement_device       'kappa diffractometer'
_diffrn_measurement_device_type  'SuperNova, Dual, Mo at zero, Atlas'
_diffrn_measurement_method       '\w scans'
_diffrn_orient_matrix_UB_11      0.0409376000
_diffrn_orient_matrix_UB_12      0.0164005000
_diffrn_orient_matrix_UB_13      0.0370248000
_diffrn_orient_matrix_UB_21      0.0064072000
_diffrn_orient_matrix_UB_22      -0.0269364000
_diffrn_orient_matrix_UB_23      0.0398235000
_diffrn_orient_matrix_UB_31      0.0358793000
_diffrn_orient_matrix_UB_32      -0.0138958000
_diffrn_orient_matrix_UB_33      -0.0334842000
_diffrn_radiation_monochromator  mirror
_diffrn_radiation_probe          x-ray
_diffrn_radiation_type           MoK\a
_diffrn_radiation_wavelength     0.71073
_diffrn_source                   'SuperNova (Mo) X-ray Source'
_diffrn_source_current           0.80
_diffrn_source_power             0.040
_diffrn_source_target            Mo
_diffrn_source_voltage           50
_reflns_Friedel_coverage         0.000
_reflns_Friedel_fraction_full    .
_reflns_Friedel_fraction_max     .
_reflns_number_gt                2799
_reflns_number_total             5841
_reflns_odcompleteness_completeness 99.63
_reflns_odcompleteness_iscentric 1
_reflns_odcompleteness_theta     27.04
_reflns_special_details          
;
 Reflections were merged by SHELXL according to the crystal
 class for the calculation of statistics and refinement.
 
 _reflns_Friedel_fraction is defined as the number of unique
 Friedel pairs measured divided by the number that would be
 possible theoretically, ignoring centric projections and
 systematic absences.
;
_reflns_threshold_expression     'I > 2\s(I)'
_computing_cell_refinement       
;
CrysAlisPro, Agilent Technologies,
Version 1.171.37.35 (release 13-08-2014 CrysAlis171 .NET)
(compiled Aug 13 2014,18:06:01)
;
_computing_data_collection       
;
CrysAlisPro, Agilent Technologies,
Version 1.171.37.35 (release 13-08-2014 CrysAlis171 .NET)
(compiled Aug 13 2014,18:06:01)
;
_computing_data_reduction        
;
CrysAlisPro, Agilent Technologies,
Version 1.171.37.35 (release 13-08-2014 CrysAlis171 .NET)
(compiled Aug 13 2014,18:06:01)
;
_computing_molecular_graphics    'Olex2 (Dolomanov et al., 2009)'
_computing_publication_material  'Olex2 (Dolomanov et al., 2009)'
_computing_structure_refinement  'ShelXL (Sheldrick, 2015)'
_computing_structure_solution    'ShelXS (Sheldrick, 2008)'
_refine_diff_density_max         0.196
_refine_diff_density_min         -0.227
_refine_diff_density_rms         0.048
_refine_ls_extinction_coef       .
_refine_ls_extinction_method     none
_refine_ls_goodness_of_fit_ref   1.000
_refine_ls_hydrogen_treatment    constr
_refine_ls_matrix_type           full
_refine_ls_number_parameters     363
_refine_ls_number_reflns         5841
_refine_ls_number_restraints     0
_refine_ls_R_factor_all          0.1569
_refine_ls_R_factor_gt           0.0679
_refine_ls_restrained_S_all      1.000
_refine_ls_shift/su_max          0.001
_refine_ls_shift/su_mean         0.000
_refine_ls_structure_factor_coef Fsqd
_refine_ls_weighting_details     
'w=exp[0.6000(sin\q/\l)^2^)]/[\s^2^(Fo^2^)+(0.0120P)^2^] where P=(Fo^2^+2Fc^2^)/3'
_refine_ls_weighting_scheme      calc
_refine_ls_wR_factor_gt          0.0990
_refine_ls_wR_factor_ref         0.1222
_refine_special_details          ?
_olex2_refinement_description    
;
1. Fixed Uiso
 At 1.2 times of:
  All C(H) groups, All C(H,H) groups
 At 1.5 times of:
  All C(H,H,H) groups
2.a Secondary CH2 refined with riding coordinates:
 C32(H32A,H32B), C33(H33A,H33B), C35(H35A,H35B), C36(H36A,H36B), C42(H42A,
 H42B), C43(H43A,H43B), C45(H45A,H45B), C46(H46A,H46B)
2.b Aromatic/amide H refined with riding coordinates:
 C12(H12), C13(H13), C15(H15), C16(H16), C22(H22), C23(H23), C25(H25),
 C26(H26), C52(H52), C53(H53), C54(H54), C55(H55), C56(H56), C62(H62), C63(H63),
  C64(H64), C65(H65), C66(H66)
2.c Idealised Me refined as rotating group:
 C30(H30A,H30B,H30C), C40(H40A,H40B,H40C)
;
_atom_sites_solution_hydrogens   geom
_atom_sites_solution_primary     ?
_atom_sites_solution_secondary   ?
loop_
_atom_site_label
_atom_site_type_symbol
_atom_site_fract_x
_atom_site_fract_y
_atom_site_fract_z
_atom_site_U_iso_or_equiv
_atom_site_adp_type
_atom_site_occupancy
_atom_site_site_symmetry_order
_atom_site_calc_flag
_atom_site_refinement_flags_posn
_atom_site_refinement_flags_adp
_atom_site_refinement_flags_occupancy
_atom_site_disorder_assembly
_atom_site_disorder_group
C1 C 0.3160(2) 0.71295(13) 0.5366(2) 0.0280(7) Uani 1 1 d . . . . .
C2 C 0.4160(2) 0.72597(13) 0.5278(2) 0.0293(7) Uani 1 1 d . . . . .
C11 C 0.2826(2) 0.64792(13) 0.5734(2) 0.0305(7) Uani 1 1 d . . . . .
C12 C 0.3408(2) 0.61395(13) 0.6688(2) 0.0300(7) Uani 1 1 d . . . . .
H12 H 0.4004 0.6340 0.7132 0.036 Uiso 1 1 calc R . . . .
C13 C 0.3142(2) 0.55217(13) 0.7003(2) 0.0314(7) Uani 1 1 d . . . . .
H13 H 0.3548 0.5312 0.7670 0.038 Uiso 1 1 calc R . . . .
C14 C 0.2289(2) 0.51979(14) 0.6363(2) 0.0301(7) Uani 1 1 d . . . . .
C15 C 0.1662(2) 0.55521(14) 0.5454(2) 0.0347(7) Uani 1 1 d . . . . .
H15 H 0.1041 0.5364 0.5044 0.042 Uiso 1 1 calc R . . . .
C16 C 0.1941(2) 0.61711(15) 0.5154(2) 0.0357(8) Uani 1 1 d . . . . .
H16 H 0.1510 0.6395 0.4525 0.043 Uiso 1 1 calc R . . . .
C21 C 0.2334(2) 0.76251(13) 0.5049(2) 0.0285(7) Uani 1 1 d . . . . .
C22 C 0.1557(2) 0.77264(13) 0.5749(2) 0.0323(7) Uani 1 1 d . . . . .
H22 H 0.1556 0.7471 0.6451 0.039 Uiso 1 1 calc R . . . .
C23 C 0.0796(2) 0.81863(13) 0.5447(2) 0.0333(7) Uani 1 1 d . . . . .
H23 H 0.0297 0.8250 0.5960 0.040 Uiso 1 1 calc R . . . .
C24 C 0.0742(2) 0.85634(12) 0.4401(2) 0.0269(7) Uani 1 1 d . . . . .
C25 C 0.1497(2) 0.84480(13) 0.3685(2) 0.0302(7) Uani 1 1 d . . . . .
H25 H 0.1481 0.8686 0.2960 0.036 Uiso 1 1 calc R . . . .
C26 C 0.2264(2) 0.79955(13) 0.4012(2) 0.0308(7) Uani 1 1 d . . . . .
H26 H 0.2768 0.7935 0.3504 0.037 Uiso 1 1 calc R . . . .
C30 C 0.1288(3) 0.26226(15) 0.7483(3) 0.0678(12) Uani 1 1 d . . . . .
H30A H 0.0593 0.2473 0.7138 0.102 Uiso 1 1 calc GR . . . .
H30B H 0.1432 0.2510 0.8340 0.102 Uiso 1 1 calc GR . . . .
H30C H 0.1797 0.2413 0.7063 0.102 Uiso 1 1 calc GR . . . .
N31 N 0.2087(2) 0.45435(11) 0.6589(2) 0.0348(6) Uani 1 1 d . . . . .
C32 C 0.2383(3) 0.43044(14) 0.7797(3) 0.0553(10) Uani 1 1 d . . . . .
H32A H 0.1905 0.4482 0.8312 0.066 Uiso 1 1 calc R . . . .
H32B H 0.3088 0.4460 0.8121 0.066 Uiso 1 1 calc R . . . .
C33 C 0.2365(3) 0.35708(15) 0.7853(3) 0.0555(10) Uani 1 1 d . . . . .
H33A H 0.2887 0.3391 0.7399 0.067 Uiso 1 1 calc R . . . .
H33B H 0.2545 0.3428 0.8701 0.067 Uiso 1 1 calc R . . . .
N34 N 0.1348(2) 0.33253(12) 0.7347(2) 0.0474(7) Uani 1 1 d . . . . .
C35 C 0.1161(3) 0.35115(15) 0.6089(3) 0.0536(10) Uani 1 1 d . . . . .
H35A H 0.0489 0.3332 0.5700 0.064 Uiso 1 1 calc R . . . .
H35B H 0.1708 0.3325 0.5681 0.064 Uiso 1 1 calc R . . . .
C36 C 0.1150(3) 0.42460(14) 0.5942(3) 0.0451(9) Uani 1 1 d . . . . .
H36A H 0.1082 0.4355 0.5077 0.054 Uiso 1 1 calc R . . . .
H36B H 0.0542 0.4427 0.6247 0.054 Uiso 1 1 calc R . . . .
C40 C -0.2487(3) 1.03509(14) 0.2919(3) 0.0503(9) Uani 1 1 d . . . . .
H40A H -0.3181 1.0222 0.3041 0.075 Uiso 1 1 calc GR . . . .
H40B H -0.2516 1.0522 0.2102 0.075 Uiso 1 1 calc GR . . . .
H40C H -0.2222 1.0688 0.3504 0.075 Uiso 1 1 calc GR . . . .
N41 N -0.00087(19) 0.90563(11) 0.41195(19) 0.0309(6) Uani 1 1 d . . . . .
C42 C -0.0088(3) 0.93622(15) 0.2944(3) 0.0456(9) Uani 1 1 d . . . . .
H42A H -0.0373 0.9046 0.2314 0.055 Uiso 1 1 calc R . . . .
H42B H 0.0610 0.9489 0.2802 0.055 Uiso 1 1 calc R . . . .
C43 C -0.0775(3) 0.99571(15) 0.2847(3) 0.0457(9) Uani 1 1 d . . . . .
H43A H -0.0466 1.0289 0.3435 0.055 Uiso 1 1 calc R . . . .
H43B H -0.0831 1.0145 0.2030 0.055 Uiso 1 1 calc R . . . .
N44 N -0.1798(2) 0.97845(11) 0.3084(2) 0.0385(7) Uani 1 1 d . . . . .
C45 C -0.1682(2) 0.95531(14) 0.4310(2) 0.0382(8) Uani 1 1 d . . . . .
H45A H -0.2372 0.9454 0.4514 0.046 Uiso 1 1 calc R . . . .
H45B H -0.1363 0.9898 0.4863 0.046 Uiso 1 1 calc R . . . .
C46 C -0.1017(2) 0.89503(14) 0.4482(3) 0.0384(8) Uani 1 1 d . . . . .
H46A H -0.0916 0.8820 0.5340 0.046 Uiso 1 1 calc R . . . .
H46B H -0.1376 0.8591 0.4000 0.046 Uiso 1 1 calc R . . . .
C51 C 0.4965(2) 0.67422(14) 0.5327(2) 0.0318(7) Uani 1 1 d . . . . .
C52 C 0.4798(3) 0.61985(13) 0.4572(2) 0.0374(8) Uani 1 1 d . . . . .
H52 H 0.4173 0.6160 0.4015 0.045 Uiso 1 1 calc R . . . .
C53 C 0.5551(3) 0.57135(15) 0.4638(3) 0.0443(9) Uani 1 1 d . . . . .
H53 H 0.5444 0.5348 0.4117 0.053 Uiso 1 1 calc R . . . .
C54 C 0.6450(3) 0.57657(16) 0.5463(3) 0.0467(10) Uani 1 1 d . . . . .
H54 H 0.6947 0.5427 0.5529 0.056 Uiso 1 1 calc R . . . .
C55 C 0.6630(3) 0.62979(15) 0.6182(3) 0.0416(8) Uani 1 1 d . . . . .
H55 H 0.7256 0.6333 0.6737 0.050 Uiso 1 1 calc R . . . .
C56 C 0.5898(3) 0.67910(14) 0.6104(2) 0.0354(8) Uani 1 1 d . . . . .
H56 H 0.6038 0.7167 0.6592 0.043 Uiso 1 1 calc R . . . .
C61 C 0.4570(2) 0.79286(13) 0.5152(2) 0.0285(7) Uani 1 1 d . . . . .
C62 C 0.4397(2) 0.84287(14) 0.5923(3) 0.0360(8) Uani 1 1 d . . . . .
H62 H 0.3984 0.8351 0.6527 0.043 Uiso 1 1 calc R . . . .
C63 C 0.4816(3) 0.90356(14) 0.5823(3) 0.0407(8) Uani 1 1 d . . . . .
H63 H 0.4694 0.9371 0.6363 0.049 Uiso 1 1 calc R . . . .
C64 C 0.5414(2) 0.91624(14) 0.4944(3) 0.0371(8) Uani 1 1 d . . . . .
H64 H 0.5695 0.9583 0.4870 0.045 Uiso 1 1 calc R . . . .
C65 C 0.5597(2) 0.86706(14) 0.4176(2) 0.0371(8) Uani 1 1 d . . . . .
H65 H 0.6003 0.8753 0.3567 0.045 Uiso 1 1 calc R . . . .
C66 C 0.5193(2) 0.80573(14) 0.4286(2) 0.0330(7) Uani 1 1 d . . . . .
H66 H 0.5342 0.7719 0.3766 0.040 Uiso 1 1 calc R . . . .

loop_
_atom_site_aniso_label
_atom_site_aniso_U_11
_atom_site_aniso_U_22
_atom_site_aniso_U_33
_atom_site_aniso_U_23
_atom_site_aniso_U_13
_atom_site_aniso_U_12
C1 0.027(2) 0.0324(17) 0.0234(14) 0.0002(12) 0.0005(13) 0.0066(14)
C2 0.027(2) 0.0337(17) 0.0267(15) -0.0019(13) 0.0029(14) 0.0050(15)
C11 0.025(2) 0.0391(18) 0.0257(15) -0.0018(13) 0.0003(13) 0.0076(15)
C12 0.0201(18) 0.0380(18) 0.0300(15) -0.0075(14) -0.0012(13) -0.0008(15)
C13 0.028(2) 0.0364(18) 0.0278(15) -0.0019(14) 0.0002(14) 0.0027(15)
C14 0.0228(19) 0.0384(19) 0.0276(15) -0.0021(14) -0.0005(13) 0.0000(15)
C15 0.0207(19) 0.0413(19) 0.0383(17) -0.0055(15) -0.0066(14) -0.0025(15)
C16 0.026(2) 0.046(2) 0.0325(16) -0.0007(15) -0.0029(14) 0.0062(16)
C21 0.0205(18) 0.0331(17) 0.0299(15) -0.0035(13) -0.0018(13) 0.0019(14)
C22 0.027(2) 0.0348(18) 0.0340(16) 0.0044(14) 0.0033(14) 0.0034(15)
C23 0.023(2) 0.0415(18) 0.0357(16) -0.0012(14) 0.0055(14) 0.0044(15)
C24 0.0245(19) 0.0257(16) 0.0281(15) -0.0020(13) -0.0023(13) 0.0006(14)
C25 0.026(2) 0.0354(18) 0.0285(15) 0.0070(13) 0.0005(14) 0.0061(15)
C26 0.0226(19) 0.0399(18) 0.0300(15) -0.0002(14) 0.0043(14) 0.0041(15)
C30 0.070(3) 0.041(2) 0.087(3) -0.0047(19) -0.004(2) -0.011(2)
N31 0.0276(18) 0.0388(16) 0.0338(13) -0.0014(12) -0.0071(12) -0.0043(13)
C32 0.064(3) 0.043(2) 0.051(2) 0.0087(17) -0.0163(19) -0.0142(19)
C33 0.051(3) 0.047(2) 0.063(2) 0.0082(17) -0.0096(19) -0.006(2)
N34 0.043(2) 0.0382(17) 0.0574(18) -0.0030(14) -0.0027(15) -0.0096(14)
C35 0.048(3) 0.047(2) 0.062(2) -0.0097(18) -0.0032(19) -0.0095(19)
C36 0.033(2) 0.049(2) 0.0490(19) -0.0059(16) -0.0053(17) -0.0037(17)
C40 0.034(2) 0.056(2) 0.058(2) 0.0015(17) 0.0006(18) 0.0158(18)
N41 0.0194(16) 0.0387(15) 0.0342(13) 0.0043(11) 0.0025(11) 0.0054(12)
C42 0.034(2) 0.059(2) 0.0427(18) 0.0130(16) 0.0053(16) 0.0198(18)
C43 0.033(2) 0.057(2) 0.0477(19) 0.0190(16) 0.0078(17) 0.0150(18)
N44 0.0251(17) 0.0444(16) 0.0437(15) 0.0003(12) -0.0012(13) 0.0087(13)
C45 0.021(2) 0.043(2) 0.0493(19) -0.0007(15) 0.0043(16) 0.0027(16)
C46 0.030(2) 0.0382(19) 0.0467(18) 0.0005(15) 0.0070(16) 0.0048(16)
C51 0.026(2) 0.0371(18) 0.0325(16) -0.0028(14) 0.0052(14) 0.0043(15)
C52 0.031(2) 0.0433(19) 0.0382(17) -0.0035(15) 0.0069(15) 0.0015(17)
C53 0.047(3) 0.0345(19) 0.056(2) -0.0062(16) 0.020(2) 0.0095(18)
C54 0.040(3) 0.048(2) 0.055(2) 0.0095(18) 0.0168(19) 0.0196(19)
C55 0.025(2) 0.054(2) 0.0459(19) 0.0066(17) 0.0043(16) 0.0126(17)
C56 0.032(2) 0.0386(19) 0.0360(17) 0.0024(14) 0.0055(15) 0.0057(16)
C61 0.0157(17) 0.0351(18) 0.0320(15) 0.0032(13) -0.0045(13) 0.0052(14)
C62 0.025(2) 0.0399(19) 0.0441(18) -0.0024(15) 0.0075(15) 0.0085(16)
C63 0.032(2) 0.0356(19) 0.0531(19) -0.0077(15) 0.0044(17) 0.0046(16)
C64 0.026(2) 0.0357(19) 0.0469(18) 0.0042(15) -0.0026(15) 0.0027(15)
C65 0.029(2) 0.045(2) 0.0352(17) 0.0042(15) -0.0020(14) -0.0009(16)
C66 0.029(2) 0.0379(19) 0.0293(15) -0.0017(13) -0.0023(14) 0.0031(15)

_geom_special_details            
;
 All esds (except the esd in the dihedral angle between two l.s. planes)
 are estimated using the full covariance matrix.  The cell esds are taken
 into account individually in the estimation of esds in distances, angles
 and torsion angles; correlations between esds in cell parameters are only
 used when they are defined by crystal symmetry.  An approximate (isotropic)
 treatment of cell esds is used for estimating esds involving l.s. planes.
;
loop_
_geom_bond_atom_site_label_1
_geom_bond_atom_site_label_2
_geom_bond_distance
_geom_bond_site_symmetry_2
_geom_bond_publ_flag
C1 C2 1.358(4) . ?
C1 C11 1.488(4) . ?
C1 C21 1.488(4) . ?
C2 C51 1.494(4) . ?
C2 C61 1.493(4) . ?
C11 C12 1.399(4) . ?
C11 C16 1.389(4) . ?
C12 C13 1.380(3) . ?
C13 C14 1.396(4) . ?
C14 C15 1.408(4) . ?
C14 N31 1.404(3) . ?
C15 C16 1.383(4) . ?
C21 C22 1.401(3) . ?
C21 C26 1.385(3) . ?
C22 C23 1.377(4) . ?
C23 C24 1.403(3) . ?
C24 C25 1.395(3) . ?
C24 N41 1.413(3) . ?
C25 C26 1.376(4) . ?
C30 N34 1.458(3) . ?
N31 C32 1.440(3) . ?
N31 C36 1.457(4) . ?
C32 C33 1.512(4) . ?
C33 N34 1.453(4) . ?
N34 C35 1.449(4) . ?
C35 C36 1.521(4) . ?
C40 N44 1.468(3) . ?
N41 C42 1.454(3) . ?
N41 C46 1.462(3) . ?
C42 C43 1.513(4) . ?
C43 N44 1.453(4) . ?
N44 C45 1.445(3) . ?
C45 C46 1.511(4) . ?
C51 C52 1.401(4) . ?
C51 C56 1.387(4) . ?
C52 C53 1.398(4) . ?
C53 C54 1.381(5) . ?
C54 C55 1.359(4) . ?
C55 C56 1.390(4) . ?
C61 C62 1.389(3) . ?
C61 C66 1.396(3) . ?
C62 C63 1.377(4) . ?
C63 C64 1.384(4) . ?
C64 C65 1.377(4) . ?
C65 C66 1.382(4) . ?

loop_
_geom_angle_atom_site_label_1
_geom_angle_atom_site_label_2
_geom_angle_atom_site_label_3
_geom_angle
_geom_angle_site_symmetry_1
_geom_angle_site_symmetry_3
_geom_angle_publ_flag
C2 C1 C11 121.9(3) . . ?
C2 C1 C21 121.4(3) . . ?
C21 C1 C11 116.6(3) . . ?
C1 C2 C51 122.8(3) . . ?
C1 C2 C61 123.7(3) . . ?
C61 C2 C51 113.5(3) . . ?
C12 C11 C1 121.0(3) . . ?
C16 C11 C1 122.7(3) . . ?
C16 C11 C12 116.2(3) . . ?
C13 C12 C11 121.9(3) . . ?
C12 C13 C14 121.5(3) . . ?
C13 C14 C15 116.9(3) . . ?
C13 C14 N31 121.6(3) . . ?
N31 C14 C15 121.5(3) . . ?
C16 C15 C14 120.5(3) . . ?
C15 C16 C11 122.7(3) . . ?
C22 C21 C1 122.3(2) . . ?
C26 C21 C1 121.6(2) . . ?
C26 C21 C22 116.0(3) . . ?
C23 C22 C21 121.8(3) . . ?
C22 C23 C24 121.6(2) . . ?
C23 C24 N41 121.6(2) . . ?
C25 C24 C23 116.5(3) . . ?
C25 C24 N41 121.8(2) . . ?
C26 C25 C24 121.2(2) . . ?
C25 C26 C21 122.9(2) . . ?
C14 N31 C32 118.0(2) . . ?
C14 N31 C36 118.8(3) . . ?
C32 N31 C36 113.8(2) . . ?
N31 C32 C33 112.2(3) . . ?
N34 C33 C32 110.5(3) . . ?
C33 N34 C30 111.5(3) . . ?
C35 N34 C30 111.2(2) . . ?
C35 N34 C33 106.9(3) . . ?
N34 C35 C36 111.5(2) . . ?
N31 C36 C35 111.8(3) . . ?
C24 N41 C42 117.3(2) . . ?
C24 N41 C46 117.3(2) . . ?
C42 N41 C46 112.6(3) . . ?
N41 C42 C43 111.7(2) . . ?
N44 C43 C42 110.2(3) . . ?
C43 N44 C40 110.5(2) . . ?
C45 N44 C40 110.5(2) . . ?
C45 N44 C43 107.4(3) . . ?
N44 C45 C46 111.2(2) . . ?
N41 C46 C45 111.8(2) . . ?
C52 C51 C2 120.5(3) . . ?
C56 C51 C2 121.1(3) . . ?
C56 C51 C52 118.4(3) . . ?
C53 C52 C51 119.9(3) . . ?
C54 C53 C52 119.9(3) . . ?
C55 C54 C53 120.6(3) . . ?
C54 C55 C56 120.0(3) . . ?
C51 C56 C55 121.0(3) . . ?
C62 C61 C2 121.8(2) . . ?
C62 C61 C66 118.0(3) . . ?
C66 C61 C2 120.1(2) . . ?
C63 C62 C61 120.9(3) . . ?
C62 C63 C64 120.6(3) . . ?
C65 C64 C63 119.1(3) . . ?
C64 C65 C66 120.5(3) . . ?
C65 C66 C61 120.8(3) . . ?

loop_
_geom_torsion_atom_site_label_1
_geom_torsion_atom_site_label_2
_geom_torsion_atom_site_label_3
_geom_torsion_atom_site_label_4
_geom_torsion
_geom_torsion_site_symmetry_1
_geom_torsion_site_symmetry_2
_geom_torsion_site_symmetry_3
_geom_torsion_site_symmetry_4
_geom_torsion_publ_flag
C1 C2 C51 C52 52.1(4) . . . . ?
C1 C2 C51 C56 -128.8(3) . . . . ?
C1 C2 C61 C62 50.5(4) . . . . ?
C1 C2 C61 C66 -133.2(3) . . . . ?
C1 C11 C12 C13 -176.5(2) . . . . ?
C1 C11 C16 C15 176.4(2) . . . . ?
C1 C21 C22 C23 -180.0(3) . . . . ?
C1 C21 C26 C25 178.7(3) . . . . ?
C2 C1 C11 C12 43.2(4) . . . . ?
C2 C1 C11 C16 -135.9(3) . . . . ?
C2 C1 C21 C22 -137.6(3) . . . . ?
C2 C1 C21 C26 45.2(4) . . . . ?
C2 C51 C52 C53 -179.1(2) . . . . ?
C2 C51 C56 C55 177.6(2) . . . . ?
C2 C61 C62 C63 177.3(3) . . . . ?
C2 C61 C66 C65 -178.6(3) . . . . ?
C11 C1 C2 C51 11.1(4) . . . . ?
C11 C1 C2 C61 -167.5(2) . . . . ?
C11 C1 C21 C22 44.8(4) . . . . ?
C11 C1 C21 C26 -132.4(3) . . . . ?
C11 C12 C13 C14 1.6(4) . . . . ?
C12 C11 C16 C15 -2.8(4) . . . . ?
C12 C13 C14 C15 -5.6(4) . . . . ?
C12 C13 C14 N31 172.4(2) . . . . ?
C13 C14 C15 C16 5.4(4) . . . . ?
C13 C14 N31 C32 31.8(4) . . . . ?
C13 C14 N31 C36 176.2(2) . . . . ?
C14 C15 C16 C11 -1.3(4) . . . . ?
C14 N31 C32 C33 -166.0(3) . . . . ?
C14 N31 C36 C35 168.0(2) . . . . ?
C15 C14 N31 C32 -150.4(3) . . . . ?
C15 C14 N31 C36 -5.9(4) . . . . ?
C16 C11 C12 C13 2.7(4) . . . . ?
C21 C1 C2 C51 -166.4(2) . . . . ?
C21 C1 C2 C61 15.0(4) . . . . ?
C21 C1 C11 C12 -139.2(3) . . . . ?
C21 C1 C11 C16 41.7(3) . . . . ?
C21 C22 C23 C24 2.0(5) . . . . ?
C22 C21 C26 C25 1.3(4) . . . . ?
C22 C23 C24 C25 0.0(4) . . . . ?
C22 C23 C24 N41 -177.0(3) . . . . ?
C23 C24 C25 C26 -1.3(4) . . . . ?
C23 C24 N41 C42 -172.3(3) . . . . ?
C23 C24 N41 C46 -33.3(4) . . . . ?
C24 C25 C26 C21 0.6(5) . . . . ?
C24 N41 C42 C43 -169.6(3) . . . . ?
C24 N41 C46 C45 170.8(2) . . . . ?
C25 C24 N41 C42 11.0(4) . . . . ?
C25 C24 N41 C46 149.9(3) . . . . ?
C26 C21 C22 C23 -2.6(4) . . . . ?
C30 N34 C35 C36 176.1(3) . . . . ?
N31 C14 C15 C16 -172.5(2) . . . . ?
N31 C32 C33 N34 -57.0(4) . . . . ?
C32 N31 C36 C35 -46.1(3) . . . . ?
C32 C33 N34 C30 -175.2(3) . . . . ?
C32 C33 N34 C35 63.1(3) . . . . ?
C33 N34 C35 C36 -62.1(3) . . . . ?
N34 C35 C36 N31 54.0(4) . . . . ?
C36 N31 C32 C33 47.8(4) . . . . ?
C40 N44 C45 C46 177.2(3) . . . . ?
N41 C24 C25 C26 175.6(3) . . . . ?
N41 C42 C43 N44 -57.5(4) . . . . ?
C42 N41 C46 C45 -48.4(3) . . . . ?
C42 C43 N44 C40 -176.5(3) . . . . ?
C42 C43 N44 C45 62.9(3) . . . . ?
C43 N44 C45 C46 -62.2(3) . . . . ?
N44 C45 C46 N41 55.4(3) . . . . ?
C46 N41 C42 C43 49.6(4) . . . . ?
C51 C2 C61 C62 -128.2(3) . . . . ?
C51 C2 C61 C66 48.1(4) . . . . ?
C51 C52 C53 C54 1.2(4) . . . . ?
C52 C51 C56 C55 -3.3(4) . . . . ?
C52 C53 C54 C55 -2.6(5) . . . . ?
C53 C54 C55 C56 1.1(4) . . . . ?
C54 C55 C56 C51 1.9(4) . . . . ?
C56 C51 C52 C53 1.8(4) . . . . ?
C61 C2 C51 C52 -129.2(3) . . . . ?
C61 C2 C51 C56 49.9(3) . . . . ?
C61 C62 C63 C64 0.5(5) . . . . ?
C62 C61 C66 C65 -2.1(4) . . . . ?
C62 C63 C64 C65 -0.8(5) . . . . ?
C63 C64 C65 C66 -0.3(5) . . . . ?
C64 C65 C66 C61 1.8(5) . . . . ?
C66 C61 C62 C63 1.0(5) . . . . ?

_shelx_res_file                  
;
    cai16molt.res created by SHELXL-2014/7

TITL cai16MoLT in P21/c #14
REM reset to P21/c #14
CELL 0.71073 13.112259 20.583968 11.259957 90 99.3906 90
ZERR 4 0.001314 0.001564 0.000907 0 0.0085 0
LATT 1
SYMM -X,0.5+Y,0.5-Z
SFAC C H N
UNIT 144 160 16

L.S. 4
PLAN  20
TEMP -173
BOND
CONF
fmap 2
acta 50
OMIT 0 52
OMIT -3 3 6
OMIT -4 4 8
OMIT 3 9 6
OMIT 1 3 0
OMIT -8 0 8
OMIT -6 3 6
OMIT -6 0 6
OMIT -7 13 7
OMIT -5 17 6
OMIT -9 6 3
OMIT -1 4 2
OMIT 2 2 0
OMIT 0 4 2
OMIT -3 6 6
OMIT 4 8 0
OMIT 1 13 7
OMIT -6 10 9
OMIT -2 9 2
OMIT 4 7 1
OMIT 0 3 3
OMIT -8 0 12
OMIT 6 14 8
OMIT 8 18 1
OMIT -14 11 5
OMIT -3 7 3
OMIT 3 19 5
OMIT -1 1 3
REM <olex2.extras>
REM <HklSrc "%.\\cai16MoLT.hkl">
REM </olex2.extras>

WGHT    0.012000    0.000000    0.600000
FVAR       1.12576
C1    1    0.315981    0.712955    0.536580    11.00000    0.02695    0.03236 =
         0.02344    0.00023    0.00055    0.00661
C2    1    0.416034    0.725972    0.527779    11.00000    0.02707    0.03367 =
         0.02674   -0.00194    0.00289    0.00503
C11   1    0.282649    0.647924    0.573396    11.00000    0.02549    0.03915 =
         0.02567   -0.00183    0.00027    0.00755
C12   1    0.340832    0.613945    0.668828    11.00000    0.02012    0.03796 =
         0.03003   -0.00750   -0.00124   -0.00085
AFIX  43
H12   2    0.400388    0.633979    0.713238    11.00000   -1.20000
AFIX   0
C13   1    0.314191    0.552171    0.700289    11.00000    0.02845    0.03643 =
         0.02778   -0.00188    0.00024    0.00272
AFIX  43
H13   2    0.354768    0.531207    0.766958    11.00000   -1.20000
AFIX   0
C14   1    0.228941    0.519793    0.636337    11.00000    0.02280    0.03836 =
         0.02758   -0.00205   -0.00049    0.00004
C15   1    0.166174    0.555209    0.545428    11.00000    0.02073    0.04127 =
         0.03828   -0.00548   -0.00665   -0.00252
AFIX  43
H15   2    0.104119    0.536428    0.504369    11.00000   -1.20000
AFIX   0
C16   1    0.194096    0.617113    0.515393    11.00000    0.02615    0.04569 =
         0.03253   -0.00069   -0.00294    0.00618
AFIX  43
H16   2    0.150951    0.639481    0.452522    11.00000   -1.20000
AFIX   0
C21   1    0.233375    0.762513    0.504949    11.00000    0.02047    0.03312 =
         0.02989   -0.00353   -0.00179    0.00191
C22   1    0.155731    0.772639    0.574918    11.00000    0.02732    0.03484 =
         0.03403    0.00444    0.00330    0.00342
AFIX  43
H22   2    0.155564    0.747077    0.645133    11.00000   -1.20000
AFIX   0
C23   1    0.079640    0.818627    0.544725    11.00000    0.02289    0.04151 =
         0.03573   -0.00119    0.00553    0.00441
AFIX  43
H23   2    0.029679    0.824967    0.595970    11.00000   -1.20000
AFIX   0
C24   1    0.074151    0.856337    0.440087    11.00000    0.02455    0.02571 =
         0.02810   -0.00204   -0.00226    0.00061
C25   1    0.149659    0.844797    0.368542    11.00000    0.02550    0.03543 =
         0.02849    0.00703    0.00046    0.00610
AFIX  43
H25   2    0.148081    0.868590    0.295971    11.00000   -1.20000
AFIX   0
C26   1    0.226408    0.799555    0.401212    11.00000    0.02263    0.03991 =
         0.02999   -0.00020    0.00434    0.00410
AFIX  43
H26   2    0.276790    0.793465    0.350421    11.00000   -1.20000
AFIX   0
C30   1    0.128769    0.262256    0.748307    11.00000    0.07020    0.04050 =
         0.08694   -0.00475   -0.00438   -0.01115
AFIX 137
H30A  2    0.059283    0.247283    0.713832    11.00000   -1.50000
H30B  2    0.143222    0.250977    0.833963    11.00000   -1.50000
H30C  2    0.179739    0.241277    0.706272    11.00000   -1.50000
AFIX   0
N31   3    0.208690    0.454345    0.658865    11.00000    0.02760    0.03880 =
         0.03382   -0.00137   -0.00705   -0.00434
C32   1    0.238269    0.430442    0.779738    11.00000    0.06352    0.04255 =
         0.05120    0.00870   -0.01625   -0.01415
AFIX  23
H32A  2    0.190472    0.448182    0.831179    11.00000   -1.20000
H32B  2    0.308751    0.446040    0.812100    11.00000   -1.20000
AFIX   0
C33   1    0.236489    0.357078    0.785348    11.00000    0.05066    0.04696 =
         0.06262    0.00824   -0.00963   -0.00590
AFIX  23
H33A  2    0.288653    0.339127    0.739927    11.00000   -1.20000
H33B  2    0.254520    0.342770    0.870120    11.00000   -1.20000
AFIX   0
N34   3    0.134814    0.332527    0.734701    11.00000    0.04310    0.03821 =
         0.05735   -0.00295   -0.00267   -0.00959
C35   1    0.116107    0.351147    0.608940    11.00000    0.04792    0.04657 =
         0.06231   -0.00968   -0.00317   -0.00952
AFIX  23
H35A  2    0.048882    0.333180    0.569967    11.00000   -1.20000
H35B  2    0.170751    0.332452    0.568127    11.00000   -1.20000
AFIX   0
C36   1    0.114968    0.424601    0.594239    11.00000    0.03294    0.04949 =
         0.04899   -0.00587   -0.00533   -0.00370
AFIX  23
H36A  2    0.108156    0.435487    0.507663    11.00000   -1.20000
H36B  2    0.054206    0.442668    0.624721    11.00000   -1.20000
AFIX   0
C40   1   -0.248660    1.035095    0.291890    11.00000    0.03433    0.05590 =
         0.05837    0.00149    0.00058    0.01575
AFIX 137
H40A  2   -0.318138    1.022158    0.304064    11.00000   -1.50000
H40B  2   -0.251638    1.052176    0.210156    11.00000   -1.50000
H40C  2   -0.222194    1.068762    0.350421    11.00000   -1.50000
AFIX   0
N41   3   -0.000874    0.905627    0.411953    11.00000    0.01936    0.03865 =
         0.03418    0.00430    0.00249    0.00542
C42   1   -0.008841    0.936216    0.294425    11.00000    0.03432    0.05950 =
         0.04271    0.01301    0.00530    0.01984
AFIX  23
H42A  2   -0.037300    0.904586    0.231416    11.00000   -1.20000
H42B  2    0.060999    0.948898    0.280227    11.00000   -1.20000
AFIX   0
C43   1   -0.077519    0.995707    0.284742    11.00000    0.03264    0.05728 =
         0.04771    0.01899    0.00781    0.01495
AFIX  23
H43A  2   -0.046590    1.028875    0.343450    11.00000   -1.20000
H43B  2   -0.083081    1.014496    0.203002    11.00000   -1.20000
AFIX   0
N44   3   -0.179765    0.978453    0.308410    11.00000    0.02509    0.04435 =
         0.04367    0.00031   -0.00121    0.00870
C45   1   -0.168177    0.955307    0.431000    11.00000    0.02147    0.04345 =
         0.04933   -0.00065    0.00429    0.00274
AFIX  23
H45A  2   -0.237156    0.945442    0.451427    11.00000   -1.20000
H45B  2   -0.136289    0.989766    0.486254    11.00000   -1.20000
AFIX   0
C46   1   -0.101655    0.895030    0.448208    11.00000    0.03036    0.03824 =
         0.04672    0.00045    0.00702    0.00475
AFIX  23
H46A  2   -0.091573    0.882005    0.533964    11.00000   -1.20000
H46B  2   -0.137612    0.859098    0.400037    11.00000   -1.20000
AFIX   0
C51   1    0.496461    0.674220    0.532673    11.00000    0.02590    0.03715 =
         0.03249   -0.00284    0.00522    0.00426
C52   1    0.479760    0.619850    0.457169    11.00000    0.03113    0.04334 =
         0.03821   -0.00349    0.00695    0.00153
AFIX  43
H52   2    0.417309    0.615954    0.401492    11.00000   -1.20000
AFIX   0
C53   1    0.555063    0.571348    0.463834    11.00000    0.04655    0.03450 =
         0.05567   -0.00618    0.01982    0.00955
AFIX  43
H53   2    0.544416    0.534833    0.411681    11.00000   -1.20000
AFIX   0
C54   1    0.644956    0.576574    0.546324    11.00000    0.03951    0.04843 =
         0.05531    0.00946    0.01675    0.01962
AFIX  43
H54   2    0.694687    0.542652    0.552929    11.00000   -1.20000
AFIX   0
C55   1    0.662993    0.629790    0.618185    11.00000    0.02452    0.05395 =
         0.04588    0.00663    0.00431    0.01260
AFIX  43
H55   2    0.725623    0.633280    0.673674    11.00000   -1.20000
AFIX   0
C56   1    0.589756    0.679103    0.610446    11.00000    0.03169    0.03857 =
         0.03603    0.00241    0.00553    0.00570
AFIX  43
H56   2    0.603832    0.716740    0.659196    11.00000   -1.20000
AFIX   0
C61   1    0.456958    0.792855    0.515184    11.00000    0.01568    0.03506 =
         0.03202    0.00320   -0.00452    0.00518
C62   1    0.439693    0.842872    0.592282    11.00000    0.02468    0.03988 =
         0.04407   -0.00237    0.00753    0.00852
AFIX  43
H62   2    0.398386    0.835100    0.652728    11.00000   -1.20000
AFIX   0
C63   1    0.481618    0.903559    0.582312    11.00000    0.03246    0.03560 =
         0.05315   -0.00772    0.00443    0.00460
AFIX  43
H63   2    0.469405    0.937056    0.636308    11.00000   -1.20000
AFIX   0
C64   1    0.541403    0.916244    0.494361    11.00000    0.02589    0.03571 =
         0.04693    0.00420   -0.00260    0.00270
AFIX  43
H64   2    0.569460    0.958329    0.487035    11.00000   -1.20000
AFIX   0
C65   1    0.559660    0.867058    0.417646    11.00000    0.02864    0.04513 =
         0.03517    0.00419   -0.00198   -0.00085
AFIX  43
H65   2    0.600290    0.875341    0.356737    11.00000   -1.20000
AFIX   0
C66   1    0.519313    0.805728    0.428604    11.00000    0.02935    0.03790 =
         0.02933   -0.00167   -0.00231    0.00308
AFIX  43
H66   2    0.534188    0.771922    0.376595    11.00000   -1.20000
AFIX   0
HKLF 4

REM  cai16MoLT in P21/c #14
REM R1 =  0.0679 for    2799 Fo > 4sig(Fo)  and  0.1569 for all    5841 data
REM    363 parameters refined using      0 restraints

END

WGHT      0.0204      0.0000

REM Highest difference peak  0.196,  deepest hole -0.227,  1-sigma level  0.048
Q1    1   0.0809  0.9772  0.3193  11.00000  0.05    0.20
Q2    1   0.3749  0.3416  0.6797  11.00000  0.05    0.19
Q3    1   0.4329  0.7583  0.5370  11.00000  0.05    0.18
Q4    1   0.1165  0.7108  0.3530  11.00000  0.05    0.18
Q5    1   0.1664  0.9554  0.3263  11.00000  0.05    0.18
Q6    1   0.4808  0.6481  0.5195  11.00000  0.05    0.18
Q7    1   0.0836  0.4450  0.6914  11.00000  0.05    0.17
Q8    1   0.2593  0.2546  0.6433  11.00000  0.05    0.17
Q9    1  -0.0517  1.0418  0.4628  11.00000  0.05    0.17
Q10   1  -0.0738  0.9984  0.4192  11.00000  0.05    0.17
Q11   1   0.3406  0.5831  0.6630  11.00000  0.05    0.16
Q12   1   0.5385  0.9812  0.4432  11.00000  0.05    0.16
Q13   1   0.0411  0.9336  0.4831  11.00000  0.05    0.16
Q14   1   0.7838  0.6659  0.5987  11.00000  0.05    0.16
Q15   1   0.0407  0.2529  0.7523  11.00000  0.05    0.16
Q16   1  -0.2213  1.0289  0.5398  11.00000  0.05    0.16
Q17   1  -0.0336  0.9501  0.4808  11.00000  0.05    0.16
Q18   1  -0.1367  0.9909  0.5529  11.00000  0.05    0.16
Q19   1   0.5578  0.8372  0.4501  11.00000  0.05    0.16
Q20   1   0.1885  0.3552  0.8759  11.00000  0.05    0.16
;
_shelx_res_checksum              99626
_shelx_SHELXL_version_number     2014/7
_olex2_date_sample_data_collection 2015-11-05
_olex2_submission_special_instructions 'No special instructions were received'
